# Supplementary material for: Dehydrogenation of Cycloalkanes over N-Doped Carbon-Supported Catalysts: The Effects of Active Component and Molecular Structure of the Substrate
Source: Nanomaterials (Basel). 2021 Oct 26;11(11):2846. doi: 10.3390/nano11112846 (PMC8617684; doi:10.3390/nano11112846)
Supplement: Supplementary file 1 [file nanomaterials-11-02846-s001.zip]

Archive with 1 entries (1 files):
- nanomaterials-1440851-supplementary.pdf
